# Supplementary material for: Efficacy and Safety of Different Bioactive Coils in Intracranial Aneurysm Interventional Treatment, a Systematic Review and Bayesian Network Meta-Analysis
Source: Brain Sci. 2022 Aug 10;12(8):1062. doi: 10.3390/brainsci12081062 (PMC9405728; doi:10.3390/brainsci12081062)
Supplement: Supplementary file 1 [file brainsci-12-01062-s001.zip]

Archive with 1 entries (1 files):
- brainsci-1805040-supplementary.pdf
